# Supplementary material for: Identification of Cytoprotective Small-Molecule Inducers of Heme-Oxygenase-1
Source: Antioxidants (Basel). 2022 Sep 23;11(10):1888. doi: 10.3390/antiox11101888 (PMC9598442; doi:10.3390/antiox11101888)
Supplement: Supplementary file 1 [file antioxidants-11-01888-s001.zip]

Archive with 1 entries (1 files):
- antioxidants-1900975-supplementary.pdf
